# Supplementary material for: Case Report: A rare RUNX1 rearrangement resulting from t(8;21)(p12;q22) in acute myeloid leukemia with plasmacytoid dendritic cell expansion
Source: Front Oncol. 2025 Oct 1;15:1672416. doi: 10.3389/fonc.2025.1672416 (PMC12520885; doi:10.3389/fonc.2025.1672416)
Supplement: Supplementary file 1 [file Table1.xlsx]

## Sheet: Table S1
Supplementary Table 1. The clinical outcomes in pDC-AML patients with RUNX1 mutations.
Patient	Sex/Age	Karyotype	Flowp pDCs (%)	cDNA_annotation	AA_annotation	VAF	Annotation	Follow-up	Survival status	Reference
1	M/78	45,XY,-7[4]/46,XY[17]	0.023	c.319C>T	p.R107C	0.144	Likely ONCOGENIC	15.9 m	D	10.1182/blood.2020007897
2	M/77	47,XY,+13[2]/48,idem,+19[14]/46,XY[4]	0.035	c.881delC	p.P294fs	0.752	Likely ONCOGENIC	13.4 m	D
3	F/73	NA	0.037	c.520A>C	p.T174P	0.369	Likely ONCOGENIC	6.7 m	D
4	M/67	47,XY,+13 [14]/46,XY [6]	0.14	c.1303dupG	p.A435Gfs*165	0.065	Likely ONCOGENIC	41.7 m	A
6	M/72	46,XY[20]	0.205	c.292delC	p.L98Sfs*24	0.538	Likely ONCOGENIC	1 m	D
7	M/77	45,X,-Y,del(2)(p13p21)[21]	0.051	c.351+2T>C	Splicing	0.4262	Likely ONCOGENIC	3.5 m	D
				c.305T>C	p.L102P	0.1031	Likely ONCOGENIC
8	M/47	46,XY,add(7)(q32)[6]/ 92,XXYY[5]/46,XY[9]	0.055	c.1189delC	p.Q397Kfs*197	0.227	Likely ONCOGENIC	9.8 m	A
10	M/72	48,XY,+8,+21[3]/46,XY[17]	0.058	c.601C>T	p.R201*	0.183	ONCOGENIC	2.8 m	D
				c.338_339insGCAG	p.I114Qfs*25	0.1535	Likely ONCOGENIC
12	F/62	46,XX,t(8;21)(q11.2;q22)[2]/46,idem,del(3)(q12q29),d el(17)(p11.2)[4]/46,XX[13]	0.041	c.847C>T	p.Q283*	0.76	Likely ONCOGENIC	0 m	A
13	F/44	46,XX[20]	0.077	c.484A>G	p.R162G	0.584	Likely ONCOGENIC	10.6 m	A
14	M/72	45,X-Y[3]/[46,XY[17]	0.026	c.593A>G	p.D198G	0.444	Likely ONCOGENIC	5.3 m	A
15	F/76	46,XX,t(15;21)(q21;q22)[17]/46,XX[3]	0.098	c.314_315delAC	p.H105Lfs*32	0.265	Likely ONCOGENIC	4.9 m	D
16	M/74	46,XY[20]	0.025	c.366_367dupGG	p.D123Gfs*11	0.4485	Likely ONCOGENIC	36.3 m	D
17	M/14	46,XX,del(5)(q22q35)[20]	0.104	c.292delC	p.L98Sfs*24	0.0541	Likely ONCOGENIC	7.1 m	D
				c.497G>T	p.R166L	0.0711	Likely ONCOGENIC
				c.485G>A	p.R162K	0.1048	Likely ONCOGENIC
				c.749_750insGTTGACCC	p.A251Lfs*	0.5892	Likely ONCOGENIC
18	M/61	46,XY[20]	0.129	c.814C>T	p.Q272*	0.349	Likely ONCOGENIC	8.7 m	A
19	M/68	79-88<4n>,XXYY,-3,del(5)(q23q35)x2,-7,-7,-11,-16,17,-21,inc[cp2]/46,XY[12]	0.081	c.497G>A	p.R166Q	0.1755	Likely ONCOGENIC	7.4 m	D
21	M/81	47,XY,t(4;6)(q31;q27),+13[1]/90~92,idemx2,inc[2]/46 ,XY[11]	0.054	c.958C>T	p.R320*	0.17	Likely ONCOGENIC	1.7 m	D
				c.319C>T	p.R107C	0.165	Likely ONCOGENIC
22	M/70	46,XY[20]	0.1	c.610C>T	p.R204*	0.5	Likely ONCOGENIC	42.6 m	D
23	M/65	46,XY,inv(4)(p15q21) [4]/46,XY [5]	0.048	c.602G>A	p.R201Q	0.144	ONCOGENIC	22.1 m	D
24	F/66	47,XX,+8[12]/46,XX[8]	0.132	c.855C>G	p.Y285X	0.287	ONCOGENIC	10.2 m	D
				c.855C>G	p.N136K	0.332	Likely ONCOGENIC
25	F/77	46,XX[20]	0.021	c.366_367dupGG	p.D123Gfs*11	0.2606	Likely ONCOGENIC	17.9 m	A
26	M/63	46,XY[20]	NA	c.497G>A	p.R166Q	0.412	Likely ONCOGENIC	11 m	A
29	M/56	46,XY,+X,-7[16]/46,XY[4]	0.035	c.1390A>T	p.T464S	0.095	Unknown	5.6 m	A
31	F/68	Karyotype failure	0.046	c.484A>G	p.R162G	0.0703	Likely ONCOGENIC	30.8 m	D
				c.593_609delATGGGCCCCGAGAACCT	p.D198Afs*9	0.0621	ONCOGENIC
32	M/54	45,XY,-7[14]	0.03	c.587C>A	p.T196K	0.1621	Likely ONCOGENIC	14.1 m	D
33	M/15	46,XY,dup(1)(q22q42)[8]/46,idem,add(6)(p23)[6]	0.077	c.602G>A	p.R201Q	0.1107	ONCOGENIC	46.3 m	D
34	M/76	46,XY[14] use this was 46,XY,+1,der(1;7)(q10;p10)[8/12]	0.022	c.593A>G	p.D198G	0.028	Likely ONCOGENIC	51.8 m	D
35	M/78	46,XY[20]	0.025	c.165delG	p.L56Cfs*16	0.02	Likely ONCOGENIC	7.3 m	D
38	M/45	46,XY[20]	0.022	c.1427A>C	p.V476A	0.012	UNKNOWN	43.6 m	A
NA: not available; D: deceased; R: relapsed; A: alive.
